# Supplementary material for: Associations between continuity of primary and specialty physician care and use of hospital-based care among community-dwelling older adults with complex care needs
Source: PLoS One. 2020 Jun 19;15(6):e0234205. doi: 10.1371/journal.pone.0234205 (PMC7304563; doi:10.1371/journal.pone.0234205)
Supplement: S2 Document — (TXT) [file pone.0234205.s004.txt]

data base_cohort;
set data.P908_020_basecohort;
if days_to_dthdate > . and days_to_dthdate < 0 then delete; /*excluded if dead before index */
run;

 proc sql; 
 create table min_ed as
 select min(days_to_regdate) as min_ed, a.id from base_cohort a
 left join data.P908_020_edvisits b
 on a.id = b.id
 where days_to_regdate >0
 group by a.id; 
 
 create table min_nothosp as
 select min(days_to_regdate) as min_nothosp, a.id from base_cohort a
 left join data.P908_020_edvisits b
 on a.id = b.id
 where days_to_regdate >0 and visdisp2005  not in ('06','07','08')
 group by a.id; 

 create table min_hosp as
 select min(days_to_admdate_DAD) as min_hosp, a.id from base_cohort a
 left join data.P908_020_dadadmissions b
 on a.id = b.id
 where b.days_to_admdate_DAD >0 and admcat = 'U'
 group by a.id; 

 create table min_nu as
 select min(days_to_regdate) as min_nu, a.id from base_cohort a
 left join data.P908_020_edvisits b
 on a.id = b.id
 where days_to_regdate >0 and triage not in ('1','2','3')
 group by a.id; 
 
 create table ltc as
 select a.id, min(days_to_admdate_ccrs_ltc) as time_to_ltc from
 base_cohort a
 inner join data.P908_020_ccrs_ltc b
 on a.id = b.id
 where days_to_admdate_ccrs_ltc >= 0
 group by a.id;
 run;quit;

 proc sql;
 create table base as select a.*,
                                  l.min_ed, j.min_nothosp, k.min_nu, m.time_to_ltc, n.min_hosp				 
 from 
 base_cohort a
 left join min_ed l on a.id = l.id
 left join min_nothosp j on a.id = j.id
 left join min_nu k on a.id = k.id
 left join ltc m on a.id = m.id
 left join min_hosp n on a.id = n.id;
run;quit;

 proc sql;
 create table coc as select a.id, a.spec, a.physnum_enc, a.phys_count, b.spec_count from 

(select count(*) as phys_count, id, physnum_enc, spec from 

(select distinct id, days_to_servdate_ohip, physnum_enc, spec from data.P908_020_ohip 
 where  spec not in ('999')
        and days_to_servdate_ohip >= -730 and days_to_servdate_ohip <0 and (location in ('O','H','P') or 
        feecode in ('G202','G212','G372','G373','G730','G538','G539','G590','G591')))

group by id, spec, physnum_enc) a

left join 

(select count(*) as spec_count, id, spec from 

(select distinct id, days_to_servdate_ohip, physnum_enc, spec from data.P908_020_ohip 
 where  spec not in ('999')
        and days_to_servdate_ohip >= -730 and days_to_servdate_ohip <0 and (location in ('O','H','P') or 
        feecode in ('G202','G212','G372','G373','G730','G538','G539','G590','G591')))

group by id, spec) b

on a.id = b.id and a.spec = b.spec;
run;quit;


proc sql;
create table coc2 as 
select a.*, b.total_sum, c.fpgp_sum, d.spec_sum from
coc a
left join 
(select sum(phys_count) as total_sum, id from coc
group by id) b
on a.id = b.id
left join 
(select sum(phys_count) as fpgp_sum, id from coc
 where spec_count >=2 and spec in ('00','05','26')
group by id) c
on a.id = c.id
left join 
(select sum(phys_count) as spec_sum, id from coc
 where spec_count >=2 and spec not in ('00','05','26')
group by id) d
on a.id = d.id;
run;quit;

data coc2;
set coc2;
where spec_count >=2;
run;

proc sort data=coc2;
by id spec;
run;

data coc2;
set coc2;
by id spec;
if not first.spec then spec_count = 0;
run;

data coc3;

set coc2(where =(spec in ('05','26','00')));
by id;

retain total_squared_p;

if first.id then total_squared_p = phys_count*phys_count;
else total_squared_p = total_squared_p + phys_count*phys_count;
if last.id then bice_boxerman_fpgp = (total_squared_p - fpgp_sum) /( fpgp_sum*(fpgp_sum-1));

run;

data coc5;

set coc2(where =(spec not in ('05','26','00')));
by id;

retain total_squared_p;

if first.id then total_squared_p = phys_count*phys_count;
else total_squared_p = total_squared_p + phys_count*phys_count;
if last.id then bice_boxerman = (total_squared_p - spec_sum) /( spec_sum*(spec_sum-1));
run;

data coc6;

set coc5;
by id;

retain total_squared_s;

if first.id then total_squared_s = spec_count*spec_count;
else total_squared_s = total_squared_s + spec_count*spec_count;
if last.id then do;
	bice_boxerman_opt = (total_squared_s - spec_sum) /( spec_sum*(spec_sum-1));
	bice_boxerman_scale = bice_boxerman / bice_boxerman_opt;
end;
run;

proc sql;
create table coc_measures as select aa.id, aa.bb_fp, a.bb_spec, d.num_specs, d.fpgp_visits, d.spec_visits, d.tot_vis from
(select id, max(bice_boxerman_fpgp) as bb_fp from coc3
group by id) aa
left join
(select id, max(bice_boxerman_scale) as bb_spec from coc6
group by id) a
on aa.id = a.id
left join
(select id, count(distinct spec) as num_specs, max(fpgp_sum) as fpgp_visits, max(spec_sum) as spec_visits, max(total_sum) as tot_vis from coc2
group by id) d
on aa.id = d.id;
run;quit;
 

data assessments;
set data.P908_020_raihc;

morbid_count = 0;
if j1a > 0 then morbid_count = morbid_count+1;
if j1b > 0 then morbid_count = morbid_count+1;
if j1c > 0 then morbid_count = morbid_count;
if j1d > 0 then morbid_count = morbid_count+1;
if j1f > 0 then morbid_count = morbid_count;

if j1g > 0 or j1h > 0 then morbid_count = morbid_count+1;
if j1j > 0 then morbid_count = morbid_count;
if j1k > 0 then morbid_count = morbid_count+1;
if j1l > 0 then morbid_count = morbid_count+1;

if j1m > 0 then morbid_count = morbid_count+1;
if j1p > 0 then morbid_count = morbid_count+1;
if j1s > 0 then morbid_count = morbid_count+1;

if j1t > 0 then morbid_count = morbid_count;
if j1y > 0 then morbid_count = morbid_count+1;
if j1x > 0 then morbid_count = morbid_count+1;
if j1z > 0 then morbid_count = morbid_count+1;
if j1aa > 0 then morbid_count = morbid_count+1;
if j1ab > 0 then morbid_count = morbid_count;

if l1c > 0 then morbid_count = morbid_count;

if morbid_count < 2 then morbid_cat = 1;
	else if morbid_count <=3 then morbid_cat = 2;
		else morbid_cat = 3;

	 ;
	 
run;


 proc sql;
 
 create table count_ed_retro as
 select count(*) as count_ed_retro, a.id from base_cohort a
 left join data.P908_020_edvisits b
 on a.id = b.id
 where days_to_regdate <0
 group by a.id; 

 create table count_dad_retro as
 select count(*) as count_dad_retro, a.id from base_cohort a
 left join data.P908_020_dadadmissions b
 on a.id = b.id
 where b.days_to_admdate_DAD <0 and admcat = 'U'
 group by a.id; 
run;quit;


proc sql;
create table base_plus as select a.*,c.*, d.j1b, d.j1z, d.j1g, d.j1h, d.q1, d.p1b_days, d.j1y, a.sex_rpdb, d.adl_self,
d.k3a, d.k3c, d.k3d, d.k3e, d.p4a, d.p4b, d.CAP_CARDIO_RESPIRATORY_ACTION, d.I2b, d.J1w, d.J1b, d.J1c, d.H7c, d.depression_rating_scale, d.H7c,
d.J1aa, d.J1u, d.J1w, d.J1z, d.L1a, d.L2b, d.P2a, d.k5, d.j1y, d.J1a, d.N2b, d.H3, d.Cognitive_Performance_Scale, d.chess_scale,
d.adl_self, d.i1a, d.q1, d.g1ea, d.k5, d.morbid_count, d.fi, d.hui3, d.divert, d.morbid_count, k3a, k3c, k3e,
d.n3d, d.n5c, d.n2a, d.n3c, d.n5b, d.n5d, d.p3b, d.p2h, d.p2i, d.p3c, d.p3a, d.p2j, a.rio2008, e.count_ed_retro, f.count_dad_retro,
d.j1a, d.j1d, d.j1k, d.j1l, d.j1m, d.j1p, d.j1s, d.j1x, d.j1y, d.j1aa, d.b3a, d.h6a
from 
base a
left join coc_measures c
on a.id = c.id
left join assessments d
on a.id = d.id
left join count_ed_retro e
on a.id = e.id
left join count_dad_retro f
on a.id = f.id;
run;quit;

data base_plus;
set base_plus;
if bb_spec > . and bb_fp > .; /* Must have calculable continuity i.e. at least 2 fp and sp visits each in the last two years */
run;

data base_plus;
set base_plus;

 if rio2008 <=9 then RI = 'MU';
			else if rio2008 <=39 then RI='SU';
				else RI = 'RU';
				
if count_ed_retro = . then count_ed_retro = 0;
if count_dad_retro =  . then count_dad_retro = 0;

if min_ed = . then min_ed = 999;
if min_hosp = . then min_hosp = 999;
if min_nothosp = . then min_nothosp = 999;
if min_nu = . then min_nu = 999;
if time_to_ltc = . then time_to_ltc = 999;
if days_to_dthdate = . or days_to_dthdate > 182 then days_to_dthdate = 999;

first_event = min(min_ed,time_to_ltc,days_to_dthdate);

if first_event = 999 then do;
censor = 1;
time_to_ed = 182;
end;
else if first_event = min_ed then do;
censor = 0;
time_to_ed = min_ed;
end;
else if first_event = days_to_dthdate then do;
censor = 2;
time_to_ed = days_to_dthdate;
end;
else if first_event = time_to_ltc then do;
censor = 3;
time_to_ed = time_to_ltc;
end;

first_event2 = min(min_hosp,time_to_ltc,days_to_dthdate);

if first_event2 = 999 then do;
censor2 = 1;
time_to_ed2 = 182;
end;
else if first_event2 = min_hosp then do;
censor2 = 0;
time_to_ed2 = min_ed;
end;
else if first_event2 = days_to_dthdate then do;
censor2 = 2;
time_to_ed2 = days_to_dthdate;
end;
else if first_event2 = time_to_ltc then do;
censor2 = 3;
time_to_ed2 = time_to_ltc;
end;

if adl_self in (0,1) then adl_self_small = 1;
	else if adl_self in (2,3) then adl_self_small = 2;
		else adl_self_small = 3;

if Cognitive_Performance_Scale in (0,1) then cps_small = 1;
	else if Cognitive_Performance_Scale in (2,3) then cps_small = 2;
		else cps_small = 3;

if Depression_Rating_Scale in (0) then drs_small = 1;
	else if Depression_Rating_Scale in (1,2) then drs_small = 2;
		else drs_small = 3;

if q1 <= 4 then q1_cat = 1;
	else if q1 <=8 then q1_cat = 2;
		else q1_cat = 3;

		if e3b > 0 or e3c > 0 or e3d > 0 or e3e > 0 then beh = 1; else beh = 0;
		if i1a >=3 then incont = 1; else incont = 0;
		if g2c = 1 then distress = 1; else distress = 0;

		if k5 > 0 then falls = 1; else falls = 0;
	
if age_rpdb_group in ('19-24','25-29','30-34','35-39','40-44','45-49','50-54','55-59') then age_grouped = '19-59';
	else if age_rpdb_group in ('60-64','65-69') then age_grouped = '60-69';
		else if age_rpdb_group in ('70-74','75-79') then age_grouped = '70-79';
			else if age_rpdb_group in ('80-84','85-89') then age_grouped = '80-89';
				else if age_rpdb_group in ('90-94','95-99','100+') then age_grouped = '90+';

if age_grouped not in ('19-59'); /* Exclude under 60 */

				if g1ea = 1 then live_alone = 1; else live_alone = 0;

	if j1g > . or j1h > . then dementia = 1; else dementia = 0;
	if j1b > . then chf = 1; else chf = 0;
	if j1z > . then copd = 1; else copd = 0;
	if j1a > . then stroke = 1; else stroke = 0;
	if j1d > . then hyper = 1; else hyper = 0;
	if j1k > . then ms = 1; else ms=0;
	if j1l > . then park = 1; else park = 0;
	if j1m > . then art = 1; else art = 0;
	if j1p > . then ost = 1; else ost = 0;
	if j1s > . then psy = 1; else psy = 0;
	if j1x > . then cancer = 1; else cancer = 0;
	if j1y > . then diabetes = 1; else diabetes = 0;
	if j1aa > . then rf = 1; else rf = 0;

if num_specs in (2) then spec_cat= 1; else if num_specs in (3) then spec_cat = 2; else spec_cat = 3;
if morbid_count <=2 then morb_cat = 1; else if morbid_count in (3) then morb_cat=2; else morb_cat = 3;

spec_visits = tot_vis - fpgp_visits;
run;

proc means data=base_plus p25 median p75;
var num_specs;
run;
proc freq data=base_plus;
table num_specs;
run;
proc freq data=base_plus;
table spec_cat;
run;

proc freq data=base_plus;
table morbid_count;
run;

proc freq data=base_plus;
table morb_cat;
run;

proc univariate data=base_plus;
var bb_fp;
histogram;
output out=out1 pctlpre = p_ pctlpts = 33 66;
run;

proc univariate data=base_plus;
var bb_spec;
histogram;
output out=out2 pctlpre = p_ pctlpts = 33 66;
run;


proc corr data=base_plus pearson;
var  bb_spec bb_fp tot_vis num_specs morbid_count;
run;

proc means data=base_plus median;
var bb_scale bb; 
run;

proc freq data=base_plus;
table num_specs;
run;


data base_plus;
set base_plus;

if bb_spec >= 1 then bb_sp_g = 3; else if bb_spec >= 0.6744 then bb_sp_g = 2; else bb_sp_g = 1;
if bb_fp >= 0.882 then bb_fp_g = 3; else if bb_fp >= 0.5438 then bb_fp_g = 2; else bb_fp_g = 1;

run;

proc freq data=base_plus;
table age_rpdb_group;
table sex_rpdb;
table live_alone;
table adl_self_small;
table cps_small;
table drs_small;
table q1_cat;
table incont;
table falls;
table chf;
table copd;
table hyper;
table stroke;
table diabetes;
table dementia;
table ms;
table park;
table art;
table ost;
table psy;
table cancer;
table rf;
run;

proc means data=base_plus n p25 median p75 sum;
var tot_vis fpgp_visits spec_visits  num_specs bb_spec bb_fp morbid_count;
run;

proc means data=base_plus mean;
class num_specs2;
var bb bb_scale;
run;

proc corr data=base_plus fisher;
var bb bb_scale bb_fp num_specs tot_vis;
run;


proc phreg data=base_plus;
class divert(ref='1') bb_sp_g(ref='1') bb_fp_g(ref='1') age_grouped(ref='60-69') q1_cat(ref='1') sex_rpdb(ref='M') RI(ref='MU') spec_cat(ref='1') morb_cat(ref='1');
model time_to_ed*censor(1,2,3) =   bb_fp_g bb_sp_g
                                   sex_rpdb age_grouped morb_cat q1 spec_cat tot_vis RI chf copd
								   count_ed_retro count_dad_retro; 
hazardratio bb_fp_g /diff=ref;
hazardratio bb_sp_g /diff=ref;
hazardratio sex_rpdb/diff=ref;
hazardratio age_grouped/diff=ref;
hazardratio RI/diff=ref;
hazardratio morb_cat / diff=ref ;
hazardratio spec_cat / diff=ref ;
hazardratio chf;
hazardratio copd;
hazardratio q1;
hazardratio tot_vis;
hazardratio count_ed_retro;
hazardratio count_dad_retro;
run;quit;


proc phreg data=base_plus;
class divert(ref='1') bb_sp_g(ref='1') bb_fp_g(ref='1') age_grouped(ref='60-69') q1_cat(ref='1') sex_rpdb(ref='M') RI(ref='MU') spec_cat(ref='1') morb_cat(ref='1');
model time_to_ed2*censor2(1,2,3) =   bb_fp_g bb_sp_g
                                   sex_rpdb age_grouped morb_cat q1 spec_cat tot_vis RI chf copd
								   count_ed_retro count_dad_retro; 
hazardratio bb_fp_g /diff=ref;
hazardratio bb_sp_g /diff=ref;
hazardratio sex_rpdb/diff=ref;
hazardratio age_grouped/diff=ref;
hazardratio RI/diff=ref;
hazardratio morb_cat / diff=ref ;
hazardratio spec_cat / diff=ref ;
hazardratio chf;
hazardratio copd;
hazardratio q1;
hazardratio tot_vis;
hazardratio count_ed_retro;
hazardratio count_dad_retro;
run;quit;

proc phreg data=base_plus;
class divert(ref='1') bb_sp_g(ref='1') bb_fp_g(ref='1') age_grouped(ref='60-69') q1_cat(ref='1') sex_rpdb(ref='M') RI(ref='MU') spec_cat(ref='1') morb_cat(ref='1');
model time_to_ed*censor(1,2,3) =   bb_fp_g bb_sp_g
                                   sex_rpdb age_grouped morb_cat q1 spec_cat tot_vis RI chf copd
								   count_ed_retro count_dad_retro								  
								   bb_sp_g*spec_cat bb_fp_g*spec_cat;

hazardratio bb_fp_g / at (spec_cat = '1') diff=ref;
hazardratio bb_fp_g / at (spec_cat = '2') diff=ref;
hazardratio bb_fp_g / at (spec_cat = '3') diff=ref;

hazardratio bb_sp_g / at (spec_cat = '1') diff=ref;
hazardratio bb_sp_g / at (spec_cat = '2') diff=ref;
hazardratio bb_sp_g / at (spec_cat = '3') diff=ref;
run;quit;


proc phreg data=base_plus;
class divert(ref='1') bb_sp_g(ref='1') adl_self_small(ref='1') bb_fp_g(ref='1') age_grouped(ref='60-69') q1_cat(ref='1') sex_rpdb(ref='M') RI(ref='MU') spec_cat(ref='1') morb_cat(ref='1');
model time_to_ed*censor(1,2,3) =   bb_fp_g bb_sp_g
                                   sex_rpdb age_grouped morb_cat q1 spec_cat tot_vis RI chf copd
								   count_ed_retro count_dad_retro	adl_self_small							  
								   bb_sp_g*adl_self_small bb_fp_g*adl_self_small;

hazardratio bb_fp_g / at (adl_self_small = '1') diff=ref;
hazardratio bb_fp_g / at (adl_self_small = '2') diff=ref;
hazardratio bb_fp_g / at (adl_self_small = '3') diff=ref;

hazardratio bb_sp_g / at (adl_self_small = '1') diff=ref;
hazardratio bb_sp_g / at (adl_self_small = '2') diff=ref;
hazardratio bb_sp_g / at (adl_self_small = '3') diff=ref;
run;quit;


proc phreg data=base_plus;
class divert(ref='1') bb_sp_g(ref='1') bb_fp_g(ref='1') cps_small(ref='1') age_grouped(ref='60-69') q1_cat(ref='1') sex_rpdb(ref='M') RI(ref='MU') spec_cat(ref='1') morb_cat(ref='1');
model time_to_ed*censor(1,2,3) =   bb_fp_g bb_sp_g
                                   sex_rpdb age_grouped morb_cat q1 spec_cat tot_vis RI chf copd
								   count_ed_retro count_dad_retro	cps_small 							  
								   bb_sp_g*cps_small bb_fp_g*cps_small;

hazardratio bb_fp_g / at (cps_small = '1') diff=ref;
hazardratio bb_fp_g / at (cps_small = '2') diff=ref;
hazardratio bb_fp_g / at (cps_small = '3') diff=ref;

hazardratio bb_sp_g / at (cps_small = '1') diff=ref;
hazardratio bb_sp_g / at (cps_small = '2') diff=ref;
hazardratio bb_sp_g / at (cps_small = '3') diff=ref;
run;quit;


proc phreg data=base_plus;
class divert(ref='1') bb_sp_g(ref='1') bb_fp_g(ref='1') age_grouped(ref='60-69') q1_cat(ref='1') sex_rpdb(ref='M') RI(ref='MU') spec_cat(ref='1') morb_cat(ref='1');
model time_to_ed*censor(1,2,3) =   bb_fp_g bb_sp_g
                                   sex_rpdb age_grouped morb_cat q1 spec_cat tot_vis RI chf copd
								   count_ed_retro			
								   bb_sp_g*morb_cat bb_fp_g*morb_cat ;
hazardratio bb_sp_g / at (morb_cat = '1') diff=ref;
hazardratio bb_sp_g / at (morb_cat = '2') diff=ref;
hazardratio bb_sp_g / at (morb_cat = '3') diff=ref;
hazardratio bb_fp_g / at (morb_cat = '1') diff=ref;
hazardratio bb_fp_g / at (morb_cat = '2') diff=ref;
hazardratio bb_fp_g / at (morb_cat = '3') diff=ref;

run;quit;
